# Supplementary material for: Evolution of giant pandoravirus revealed by CRISPR/Cas9
Source: Nat Commun. 2023 Jan 26;14:428. doi: 10.1038/s41467-023-36145-4 (PMC9879987; doi:10.1038/s41467-023-36145-4)
Supplement: Supplementary file 3 — Supplementary Data 1 [file 41467_2023_36145_MOESM3_ESM.xlsx]

## Sheet: Sheet1
Supplementary Data 1: List of targeted genes on Pandoravirus neocaledonia classified according to their broad function. NA: non-assessed, D: Dispensable and E: essential.
Gene	Broad function
pneo_cds_104	Carbohydrate metabolism	NA
pneo_cds_15	Carbohydrate metabolism	NA
pneo_cds_157	Carbohydrate metabolism	NA
pneo_cds_174	Carbohydrate metabolism	NA
pneo_cds_235	Carbohydrate metabolism	NA
pneo_cds_429	Carbohydrate metabolism	NA
pneo_cds_958	Carbohydrate metabolism	D
pneo_cds_339	Cofactor biosynthesis	NA
pneo_cds_45	Cofactor biosynthesis	NA
pneo_cds_47	Cofactor biosynthesis	NA
pneo_cds_50	Cofactor biosynthesis	NA
pneo_cds_51	Cofactor biosynthesis	NA
pneo_cds_640	Cofactor biosynthesis	D
pneo_cds_136	Collagen	NA
pneo_cds_142	Collagen	NA
pneo_cds_146	Collagen	NA
pneo_cds_147	Collagen	NA
pneo_cds_148	Collagen	NA
pneo_cds_152	Collagen	NA
pneo_cds_355	Collagen	NA
pneo_cds_356	Collagen	NA
pneo_cds_665	Collagen	D
pneo_cds_666	Collagen	D
pneo_cds_736	Collagen	D
pneo_cds_737	Collagen	D
pneo_cds_960	Collagen	D
pneo_cds_97	Collagen	NA
pneo_cds_162	Cytoskeleton	NA
pneo_cds_426	Cytoskeleton	NA
pneo_cds_611	Cytoskeleton	D
pneo_cds_612	Cytoskeleton	D
pneo_cds_738	Cytoskeleton	D
pneo_cds_739	Cytoskeleton	D
pneo_cds_741	Cytoskeleton	D
pneo_cds_743	Cytoskeleton	D
pneo_cds_767	Cytoskeleton	D
pneo_cds_818	Cytoskeleton	D
pneo_cds_885	Cytoskeleton	D
pneo_cds_931	Cytoskeleton	D
pneo_cds_970	Cytoskeleton	D
pneo_cds_972	Cytoskeleton	D
pneo_cds_178	DNA replication, repair, packaging and modification	D
pneo_cds_198	DNA replication, repair, packaging and modification	NA
pneo_cds_221	DNA replication, repair, packaging and modification	E
pneo_cds_554	DNA replication, repair, packaging and modification	NA
pneo_cds_251	DNA replication, repair, packaging and modification	D
pneo_cds_672	DNA replication, repair, packaging and modification	D
pneo_cds_78	DNA replication, repair, packaging and modification	NA
pneo_cds_238	DNA replication, repair, packaging and modification	E
pneo_cds_617	DNA replication, repair, packaging and modification	D
pneo_cds_876	DNA replication, repair, packaging and modification	D
pneo_cds_315	DNA replication, repair, packaging and modification	D
pneo_cds_651	DNA replication, repair, packaging and modification	D
pneo_cds_700	DNA replication, repair, packaging and modification	D
pneo_cds_77	DNA replication, repair, packaging and modification	D
pneo_cds_846	DNA replication, repair, packaging and modification	D
pneo_cds_188	DNA replication, repair, packaging and modification	NA
pneo_cds_228	DNA replication, repair, packaging and modification	E
pneo_cds_264	DNA replication, repair, packaging and modification	E
pneo_cds_349	DNA replication, repair, packaging and modification	NA
pneo_cds_827	DNA replication, repair, packaging and modification	D
pneo_cds_113	DNA replication, repair, packaging and modification	NA
pneo_cds_248	DNA replication, repair, packaging and modification	E
pneo_cds_369	DNA replication, repair, packaging and modification	NA
pneo_cds_387	DNA replication, repair, packaging and modification	NA
pneo_cds_658	DNA replication, repair, packaging and modification	D
pneo_cds_798	DNA replication, repair, packaging and modification	D
pneo_cds_835	DNA replication, repair, packaging and modification	D
pneo_cds_11	DUFs	NA
pneo_cds_170	DUFs	NA
pneo_cds_253	DUFs	NA
pneo_cds_266	DUFs	NA
pneo_cds_269	DUFs	NA
pneo_cds_296	DUFs	NA
pneo_cds_307	DUFs	NA
pneo_cds_342	DUFs	E
pneo_cds_364	DUFs	NA
pneo_cds_402	DUFs	NA
pneo_cds_423	DUFs	NA
pneo_cds_553	DUFs	NA
pneo_cds_580	DUFs	NA
pneo_cds_60	DUFs	NA
pneo_cds_604	DUFs	NA
pneo_cds_618	DUFs	D
pneo_cds_621	DUFs	D
pneo_cds_626	DUFs	D
pneo_cds_628	DUFs	D
pneo_cds_63	DUFs	NA
pneo_cds_631	DUFs	D
pneo_cds_637	DUFs	D
pneo_cds_643	DUFs	D
pneo_cds_66	DUFs	NA
pneo_cds_682	DUFs	D
pneo_cds_690	DUFs	D
pneo_cds_706	DUFs	D
pneo_cds_762	DUFs	D
pneo_cds_785	DUFs	D
pneo_cds_816	DUFs	D
pneo_cds_829	DUFs	D
pneo_cds_842	DUFs	D
pneo_cds_851	DUFs	D
pneo_cds_879	DUFs	D
pneo_cds_890	DUFs	D
pneo_cds_901	DUFs	D
pneo_cds_924	DUFs	D
pneo_cds_941	DUFs	D
pneo_cds_944	DUFs	D
pneo_cds_982	DUFs	NA
pneo_cds_995	DUFs	NA
pneo_cds_120	Kinases/phosphatases, ubiquitin (post-translational modifications)	NA
pneo_cds_131	Kinases/phosphatases, ubiquitin (post-translational modifications)	NA
pneo_cds_154	Kinases/phosphatases, ubiquitin (post-translational modifications)	NA
pneo_cds_189	Kinases/phosphatases, ubiquitin (post-translational modifications)	NA
pneo_cds_194	Kinases/phosphatases, ubiquitin (post-translational modifications)	NA
pneo_cds_293	Kinases/phosphatases, ubiquitin (post-translational modifications)	NA
pneo_cds_329	Kinases/phosphatases, ubiquitin (post-translational modifications)	NA
pneo_cds_350	Kinases/phosphatases, ubiquitin (post-translational modifications)	E
pneo_cds_417	Kinases/phosphatases, ubiquitin (post-translational modifications)	D
pneo_cds_564	Kinases/phosphatases, ubiquitin (post-translational modifications)	NA
pneo_cds_594	Kinases/phosphatases, ubiquitin (post-translational modifications)	NA
pneo_cds_646	Kinases/phosphatases, ubiquitin (post-translational modifications)	D
pneo_cds_67	Kinases/phosphatases, ubiquitin (post-translational modifications)	NA
pneo_cds_782	Kinases/phosphatases, ubiquitin (post-translational modifications)	D
pneo_cds_833	Kinases/phosphatases, ubiquitin (post-translational modifications)	D
pneo_cds_936	Kinases/phosphatases, ubiquitin (post-translational modifications)	D
pneo_cds_959	Kinases/phosphatases, ubiquitin (post-translational modifications)	D
pneo_cds_245	Kinases/phosphatases, ubiquitin (post-translational modifications)	NA
pneo_cds_303	Kinases/phosphatases, ubiquitin (post-translational modifications)	NA
pneo_cds_555	Kinases/phosphatases, ubiquitin (post-translational modifications)	NA
pneo_cds_716	Kinases/phosphatases, ubiquitin (post-translational modifications)	D
pneo_cds_276	Lipids binding	E
pneo_cds_878	Lipids binding	D
pneo_cds_89	Lipids binding	NA
pneo_cds_62	Misc enzymes	NA
pneo_cds_548	Misc enzymes	NA
pneo_cds_791	Misc enzymes	D
pneo_cds_964	Misc enzymes	D
pneo_cds_999	Misc enzymes	NA
pneo_cds_590	Misc enzymes	NA
pneo_cds_786	Misc enzymes	D
pneo_cds_996	Misc enzymes	NA
pneo_cds_168	Misc enzymes	NA
pneo_cds_634	Misc enzymes	D
pneo_cds_654	Misc enzymes	D
pneo_cds_396	Misc enzymes	NA
pneo_cds_584	Misc enzymes	NA
pneo_cds_917	Nucleotide metabolism and binding	D
pneo_cds_1079	Nucleotide metabolism and binding	NA
pneo_cds_241	Nucleotide metabolism and binding	NA
pneo_cds_279	Nucleotide metabolism and binding	NA
pneo_cds_311	Nucleotide metabolism and binding	NA
pneo_cds_313	Nucleotide metabolism and binding	E
pneo_cds_32	Nucleotide metabolism and binding	NA
pneo_cds_383	Nucleotide metabolism and binding	D
pneo_cds_443	Nucleotide metabolism and binding	NA
pneo_cds_545	Nucleotide metabolism and binding	NA
pneo_cds_674	Nucleotide metabolism and binding	D
pneo_cds_868	Nucleotide metabolism and binding	D
pneo_cds_949	Nucleotide metabolism and binding	D
pneo_cds_43	Nucleotide metabolism and binding	NA
pneo_cds_52	Nucleotide metabolism and binding	NA
pneo_cds_577	Nucleotide metabolism and binding	NA
pneo_cds_826	Nucleotide metabolism and binding	D
pneo_cds_845	Nucleotide metabolism and binding	D
pneo_cds_893	Nucleotide metabolism and binding	D
pneo_cds_896	Nucleotide metabolism and binding	D
pneo_cds_921	Nucleotide metabolism and binding	D
pneo_cds_127	Proteases and protease inhibitor	NA
pneo_cds_225	Proteases and protease inhibitor	NA
pneo_cds_231	Proteases and protease inhibitor	E
pneo_cds_319	Proteases and protease inhibitor	NA
pneo_cds_582	Proteases and protease inhibitor	NA
pneo_cds_587	Proteases and protease inhibitor	NA
pneo_cds_653	Proteases and protease inhibitor	D
pneo_cds_679	Proteases and protease inhibitor	D
pneo_cds_87	Proteases and protease inhibitor	NA
pneo_cds_164	Proteases and protease inhibitor	NA
pneo_cds_1016	Protein-protein interactions (Ankyrin, F-box, Morn, BTB-Poz, Pan Apple)	NA
pneo_cds_1017	Protein-protein interactions (Ankyrin, F-box, Morn, BTB-Poz, Pan Apple)	NA
pneo_cds_1023	Protein-protein interactions (Ankyrin, F-box, Morn, BTB-Poz, Pan Apple)	NA
pneo_cds_1025	Protein-protein interactions (Ankyrin, F-box, Morn, BTB-Poz, Pan Apple)	NA
pneo_cds_1029	Protein-protein interactions (Ankyrin, F-box, Morn, BTB-Poz, Pan Apple)	NA
pneo_cds_1031	Protein-protein interactions (Ankyrin, F-box, Morn, BTB-Poz, Pan Apple)	NA
pneo_cds_1033	Protein-protein interactions (Ankyrin, F-box, Morn, BTB-Poz, Pan Apple)	NA
pneo_cds_1037	Protein-protein interactions (Ankyrin, F-box, Morn, BTB-Poz, Pan Apple)	NA
pneo_cds_1038	Protein-protein interactions (Ankyrin, F-box, Morn, BTB-Poz, Pan Apple)	NA
pneo_cds_1045	Protein-protein interactions (Ankyrin, F-box, Morn, BTB-Poz, Pan Apple)	NA
pneo_cds_1046	Protein-protein interactions (Ankyrin, F-box, Morn, BTB-Poz, Pan Apple)	NA
pneo_cds_1047	Protein-protein interactions (Ankyrin, F-box, Morn, BTB-Poz, Pan Apple)	NA
pneo_cds_1049	Protein-protein interactions (Ankyrin, F-box, Morn, BTB-Poz, Pan Apple)	NA
pneo_cds_1051	Protein-protein interactions (Ankyrin, F-box, Morn, BTB-Poz, Pan Apple)	NA
pneo_cds_1060	Protein-protein interactions (Ankyrin, F-box, Morn, BTB-Poz, Pan Apple)	NA
pneo_cds_1062	Protein-protein interactions (Ankyrin, F-box, Morn, BTB-Poz, Pan Apple)	NA
pneo_cds_1064	Protein-protein interactions (Ankyrin, F-box, Morn, BTB-Poz, Pan Apple)	NA
pneo_cds_1069	Protein-protein interactions (Ankyrin, F-box, Morn, BTB-Poz, Pan Apple)	NA
pneo_cds_1070	Protein-protein interactions (Ankyrin, F-box, Morn, BTB-Poz, Pan Apple)	NA
pneo_cds_1080	Protein-protein interactions (Ankyrin, F-box, Morn, BTB-Poz, Pan Apple)	NA
pneo_cds_1081	Protein-protein interactions (Ankyrin, F-box, Morn, BTB-Poz, Pan Apple)	NA
pneo_cds_125	Protein-protein interactions (Ankyrin, F-box, Morn, BTB-Poz, Pan Apple)	NA
pneo_cds_128	Protein-protein interactions (Ankyrin, F-box, Morn, BTB-Poz, Pan Apple)	NA
pneo_cds_201	Protein-protein interactions (Ankyrin, F-box, Morn, BTB-Poz, Pan Apple)	NA
pneo_cds_210	Protein-protein interactions (Ankyrin, F-box, Morn, BTB-Poz, Pan Apple)	NA
pneo_cds_230	Protein-protein interactions (Ankyrin, F-box, Morn, BTB-Poz, Pan Apple)	NA
pneo_cds_280	Protein-protein interactions (Ankyrin, F-box, Morn, BTB-Poz, Pan Apple)	NA
pneo_cds_281	Protein-protein interactions (Ankyrin, F-box, Morn, BTB-Poz, Pan Apple)	NA
pneo_cds_291	Protein-protein interactions (Ankyrin, F-box, Morn, BTB-Poz, Pan Apple)	NA
pneo_cds_298	Protein-protein interactions (Ankyrin, F-box, Morn, BTB-Poz, Pan Apple)	NA
pneo_cds_302	Protein-protein interactions (Ankyrin, F-box, Morn, BTB-Poz, Pan Apple)	NA
pneo_cds_40	Protein-protein interactions (Ankyrin, F-box, Morn, BTB-Poz, Pan Apple)	NA
pneo_cds_401	Protein-protein interactions (Ankyrin, F-box, Morn, BTB-Poz, Pan Apple)	NA
pneo_cds_404	Protein-protein interactions (Ankyrin, F-box, Morn, BTB-Poz, Pan Apple)	NA
pneo_cds_406	Protein-protein interactions (Ankyrin, F-box, Morn, BTB-Poz, Pan Apple)	NA
pneo_cds_435	Protein-protein interactions (Ankyrin, F-box, Morn, BTB-Poz, Pan Apple)	NA
pneo_cds_44	Protein-protein interactions (Ankyrin, F-box, Morn, BTB-Poz, Pan Apple)	NA
pneo_cds_450	Protein-protein interactions (Ankyrin, F-box, Morn, BTB-Poz, Pan Apple)	D
pneo_cds_452	Protein-protein interactions (Ankyrin, F-box, Morn, BTB-Poz, Pan Apple)	NA
pneo_cds_453	Protein-protein interactions (Ankyrin, F-box, Morn, BTB-Poz, Pan Apple)	NA
pneo_cds_454	Protein-protein interactions (Ankyrin, F-box, Morn, BTB-Poz, Pan Apple)	NA
pneo_cds_458	Protein-protein interactions (Ankyrin, F-box, Morn, BTB-Poz, Pan Apple)	NA
pneo_cds_459	Protein-protein interactions (Ankyrin, F-box, Morn, BTB-Poz, Pan Apple)	E
pneo_cds_463	Protein-protein interactions (Ankyrin, F-box, Morn, BTB-Poz, Pan Apple)	NA
pneo_cds_469	Protein-protein interactions (Ankyrin, F-box, Morn, BTB-Poz, Pan Apple)	NA
pneo_cds_476	Protein-protein interactions (Ankyrin, F-box, Morn, BTB-Poz, Pan Apple)	NA
pneo_cds_486	Protein-protein interactions (Ankyrin, F-box, Morn, BTB-Poz, Pan Apple)	NA
pneo_cds_487	Protein-protein interactions (Ankyrin, F-box, Morn, BTB-Poz, Pan Apple)	NA
pneo_cds_495	Protein-protein interactions (Ankyrin, F-box, Morn, BTB-Poz, Pan Apple)	NA
pneo_cds_497	Protein-protein interactions (Ankyrin, F-box, Morn, BTB-Poz, Pan Apple)	NA
pneo_cds_498	Protein-protein interactions (Ankyrin, F-box, Morn, BTB-Poz, Pan Apple)	NA
pneo_cds_501	Protein-protein interactions (Ankyrin, F-box, Morn, BTB-Poz, Pan Apple)	NA
pneo_cds_502	Protein-protein interactions (Ankyrin, F-box, Morn, BTB-Poz, Pan Apple)	NA
pneo_cds_504	Protein-protein interactions (Ankyrin, F-box, Morn, BTB-Poz, Pan Apple)	NA
pneo_cds_513	Protein-protein interactions (Ankyrin, F-box, Morn, BTB-Poz, Pan Apple)	NA
pneo_cds_514	Protein-protein interactions (Ankyrin, F-box, Morn, BTB-Poz, Pan Apple)	NA
pneo_cds_53	Protein-protein interactions (Ankyrin, F-box, Morn, BTB-Poz, Pan Apple)	NA
pneo_cds_534	Protein-protein interactions (Ankyrin, F-box, Morn, BTB-Poz, Pan Apple)	NA
pneo_cds_556	Protein-protein interactions (Ankyrin, F-box, Morn, BTB-Poz, Pan Apple)	NA
pneo_cds_56	Protein-protein interactions (Ankyrin, F-box, Morn, BTB-Poz, Pan Apple)	NA
pneo_cds_59	Protein-protein interactions (Ankyrin, F-box, Morn, BTB-Poz, Pan Apple)	NA
pneo_cds_6	Protein-protein interactions (Ankyrin, F-box, Morn, BTB-Poz, Pan Apple)	NA
pneo_cds_607	Protein-protein interactions (Ankyrin, F-box, Morn, BTB-Poz, Pan Apple)	NA
pneo_cds_609	Protein-protein interactions (Ankyrin, F-box, Morn, BTB-Poz, Pan Apple)	NA
pneo_cds_642	Protein-protein interactions (Ankyrin, F-box, Morn, BTB-Poz, Pan Apple)	D
pneo_cds_662	Protein-protein interactions (Ankyrin, F-box, Morn, BTB-Poz, Pan Apple)	D
pneo_cds_663	Protein-protein interactions (Ankyrin, F-box, Morn, BTB-Poz, Pan Apple)	D
pneo_cds_667	Protein-protein interactions (Ankyrin, F-box, Morn, BTB-Poz, Pan Apple)	D
pneo_cds_676	Protein-protein interactions (Ankyrin, F-box, Morn, BTB-Poz, Pan Apple)	D
pneo_cds_677	Protein-protein interactions (Ankyrin, F-box, Morn, BTB-Poz, Pan Apple)	D
pneo_cds_681	Protein-protein interactions (Ankyrin, F-box, Morn, BTB-Poz, Pan Apple)	D
pneo_cds_689	Protein-protein interactions (Ankyrin, F-box, Morn, BTB-Poz, Pan Apple)	D
pneo_cds_698	Protein-protein interactions (Ankyrin, F-box, Morn, BTB-Poz, Pan Apple)	D
pneo_cds_705	Protein-protein interactions (Ankyrin, F-box, Morn, BTB-Poz, Pan Apple)	D
pneo_cds_712	Protein-protein interactions (Ankyrin, F-box, Morn, BTB-Poz, Pan Apple)	D
pneo_cds_724	Protein-protein interactions (Ankyrin, F-box, Morn, BTB-Poz, Pan Apple)	D
pneo_cds_726	Protein-protein interactions (Ankyrin, F-box, Morn, BTB-Poz, Pan Apple)	D
pneo_cds_731	Protein-protein interactions (Ankyrin, F-box, Morn, BTB-Poz, Pan Apple)	D
pneo_cds_732	Protein-protein interactions (Ankyrin, F-box, Morn, BTB-Poz, Pan Apple)	D
pneo_cds_744	Protein-protein interactions (Ankyrin, F-box, Morn, BTB-Poz, Pan Apple)	D
pneo_cds_745	Protein-protein interactions (Ankyrin, F-box, Morn, BTB-Poz, Pan Apple)	D
pneo_cds_750	Protein-protein interactions (Ankyrin, F-box, Morn, BTB-Poz, Pan Apple)	D
pneo_cds_752	Protein-protein interactions (Ankyrin, F-box, Morn, BTB-Poz, Pan Apple)	D
pneo_cds_768	Protein-protein interactions (Ankyrin, F-box, Morn, BTB-Poz, Pan Apple)	D
pneo_cds_771	Protein-protein interactions (Ankyrin, F-box, Morn, BTB-Poz, Pan Apple)	D
pneo_cds_772	Protein-protein interactions (Ankyrin, F-box, Morn, BTB-Poz, Pan Apple)	D
pneo_cds_773	Protein-protein interactions (Ankyrin, F-box, Morn, BTB-Poz, Pan Apple)	D
pneo_cds_774	Protein-protein interactions (Ankyrin, F-box, Morn, BTB-Poz, Pan Apple)	D
pneo_cds_778	Protein-protein interactions (Ankyrin, F-box, Morn, BTB-Poz, Pan Apple)	D
pneo_cds_780	Protein-protein interactions (Ankyrin, F-box, Morn, BTB-Poz, Pan Apple)	D
pneo_cds_783	Protein-protein interactions (Ankyrin, F-box, Morn, BTB-Poz, Pan Apple)	D
pneo_cds_787	Protein-protein interactions (Ankyrin, F-box, Morn, BTB-Poz, Pan Apple)	D
pneo_cds_801	Protein-protein interactions (Ankyrin, F-box, Morn, BTB-Poz, Pan Apple)	D
pneo_cds_807	Protein-protein interactions (Ankyrin, F-box, Morn, BTB-Poz, Pan Apple)	D
pneo_cds_810	Protein-protein interactions (Ankyrin, F-box, Morn, BTB-Poz, Pan Apple)	D
pneo_cds_813	Protein-protein interactions (Ankyrin, F-box, Morn, BTB-Poz, Pan Apple)	D
pneo_cds_814	Protein-protein interactions (Ankyrin, F-box, Morn, BTB-Poz, Pan Apple)	D
pneo_cds_815	Protein-protein interactions (Ankyrin, F-box, Morn, BTB-Poz, Pan Apple)	D
pneo_cds_822	Protein-protein interactions (Ankyrin, F-box, Morn, BTB-Poz, Pan Apple)	D
pneo_cds_832	Protein-protein interactions (Ankyrin, F-box, Morn, BTB-Poz, Pan Apple)	D
pneo_cds_856	Protein-protein interactions (Ankyrin, F-box, Morn, BTB-Poz, Pan Apple)	D
pneo_cds_865	Protein-protein interactions (Ankyrin, F-box, Morn, BTB-Poz, Pan Apple)	D
pneo_cds_880	Protein-protein interactions (Ankyrin, F-box, Morn, BTB-Poz, Pan Apple)	D
pneo_cds_891	Protein-protein interactions (Ankyrin, F-box, Morn, BTB-Poz, Pan Apple)	D
pneo_cds_898	Protein-protein interactions (Ankyrin, F-box, Morn, BTB-Poz, Pan Apple)	D
pneo_cds_903	Protein-protein interactions (Ankyrin, F-box, Morn, BTB-Poz, Pan Apple)	D
pneo_cds_911	Protein-protein interactions (Ankyrin, F-box, Morn, BTB-Poz, Pan Apple)	D
pneo_cds_969	Protein-protein interactions (Ankyrin, F-box, Morn, BTB-Poz, Pan Apple)	D
pneo_cds_973	Protein-protein interactions (Ankyrin, F-box, Morn, BTB-Poz, Pan Apple)	D
pneo_cds_974	Protein-protein interactions (Ankyrin, F-box, Morn, BTB-Poz, Pan Apple)	D
pneo_cds_975	Protein-protein interactions (Ankyrin, F-box, Morn, BTB-Poz, Pan Apple)	D
pneo_cds_977	Protein-protein interactions (Ankyrin, F-box, Morn, BTB-Poz, Pan Apple)	NA
pneo_cds_984	Protein-protein interactions (Ankyrin, F-box, Morn, BTB-Poz, Pan Apple)	NA
pneo_cds_990	Protein-protein interactions (Ankyrin, F-box, Morn, BTB-Poz, Pan Apple)	NA
pneo_cds_991	Protein-protein interactions (Ankyrin, F-box, Morn, BTB-Poz, Pan Apple)	NA
pneo_cds_992	Protein-protein interactions (Ankyrin, F-box, Morn, BTB-Poz, Pan Apple)	NA
pneo_cds_23	Protein-protein interactions (Ankyrin, F-box, Morn, BTB-Poz, Pan Apple)	NA
pneo_cds_314	Protein-protein interactions (Ankyrin, F-box, Morn, BTB-Poz, Pan Apple)	NA
pneo_cds_410	Protein-protein interactions (Ankyrin, F-box, Morn, BTB-Poz, Pan Apple)	NA
pneo_cds_413	Protein-protein interactions (Ankyrin, F-box, Morn, BTB-Poz, Pan Apple)	NA
pneo_cds_539	Protein-protein interactions (Ankyrin, F-box, Morn, BTB-Poz, Pan Apple)	NA
pneo_cds_595	Protein-protein interactions (Ankyrin, F-box, Morn, BTB-Poz, Pan Apple)	NA
pneo_cds_641	Protein-protein interactions (Ankyrin, F-box, Morn, BTB-Poz, Pan Apple)	D
pneo_cds_688	Protein-protein interactions (Ankyrin, F-box, Morn, BTB-Poz, Pan Apple)	D
pneo_cds_693	Protein-protein interactions (Ankyrin, F-box, Morn, BTB-Poz, Pan Apple)	D
pneo_cds_775	Protein-protein interactions (Ankyrin, F-box, Morn, BTB-Poz, Pan Apple)	D
pneo_cds_788	Protein-protein interactions (Ankyrin, F-box, Morn, BTB-Poz, Pan Apple)	D
pneo_cds_861	Protein-protein interactions (Ankyrin, F-box, Morn, BTB-Poz, Pan Apple)	D
pneo_cds_894	Protein-protein interactions (Ankyrin, F-box, Morn, BTB-Poz, Pan Apple)	D
pneo_cds_916	Protein-protein interactions (Ankyrin, F-box, Morn, BTB-Poz, Pan Apple)	D
pneo_cds_932	Protein-protein interactions (Ankyrin, F-box, Morn, BTB-Poz, Pan Apple)	D
pneo_cds_997	Protein-protein interactions (Ankyrin, F-box, Morn, BTB-Poz, Pan Apple)	NA
pneo_cds_1000	Protein-protein interactions (Ankyrin, F-box, Morn, BTB-Poz, Pan Apple)	NA
pneo_cds_1003	Protein-protein interactions (Ankyrin, F-box, Morn, BTB-Poz, Pan Apple)	NA
pneo_cds_1005	Protein-protein interactions (Ankyrin, F-box, Morn, BTB-Poz, Pan Apple)	NA
pneo_cds_1006	Protein-protein interactions (Ankyrin, F-box, Morn, BTB-Poz, Pan Apple)	NA
pneo_cds_1008	Protein-protein interactions (Ankyrin, F-box, Morn, BTB-Poz, Pan Apple)	NA
pneo_cds_1011	Protein-protein interactions (Ankyrin, F-box, Morn, BTB-Poz, Pan Apple)	NA
pneo_cds_1021	Protein-protein interactions (Ankyrin, F-box, Morn, BTB-Poz, Pan Apple)	NA
pneo_cds_1022	Protein-protein interactions (Ankyrin, F-box, Morn, BTB-Poz, Pan Apple)	NA
pneo_cds_1028	Protein-protein interactions (Ankyrin, F-box, Morn, BTB-Poz, Pan Apple)	NA
pneo_cds_1042	Protein-protein interactions (Ankyrin, F-box, Morn, BTB-Poz, Pan Apple)	NA
pneo_cds_1052	Protein-protein interactions (Ankyrin, F-box, Morn, BTB-Poz, Pan Apple)	NA
pneo_cds_1053	Protein-protein interactions (Ankyrin, F-box, Morn, BTB-Poz, Pan Apple)	NA
pneo_cds_1056	Protein-protein interactions (Ankyrin, F-box, Morn, BTB-Poz, Pan Apple)	NA
pneo_cds_1061	Protein-protein interactions (Ankyrin, F-box, Morn, BTB-Poz, Pan Apple)	NA
pneo_cds_1065	Protein-protein interactions (Ankyrin, F-box, Morn, BTB-Poz, Pan Apple)	NA
pneo_cds_1073	Protein-protein interactions (Ankyrin, F-box, Morn, BTB-Poz, Pan Apple)	NA
pneo_cds_108	Protein-protein interactions (Ankyrin, F-box, Morn, BTB-Poz, Pan Apple)	NA
pneo_cds_112	Protein-protein interactions (Ankyrin, F-box, Morn, BTB-Poz, Pan Apple)	NA
pneo_cds_123	Protein-protein interactions (Ankyrin, F-box, Morn, BTB-Poz, Pan Apple)	NA
pneo_cds_14	Protein-protein interactions (Ankyrin, F-box, Morn, BTB-Poz, Pan Apple)	NA
pneo_cds_145	Protein-protein interactions (Ankyrin, F-box, Morn, BTB-Poz, Pan Apple)	NA
pneo_cds_19	Protein-protein interactions (Ankyrin, F-box, Morn, BTB-Poz, Pan Apple)	NA
pneo_cds_283	Protein-protein interactions (Ankyrin, F-box, Morn, BTB-Poz, Pan Apple)	NA
pneo_cds_359	Protein-protein interactions (Ankyrin, F-box, Morn, BTB-Poz, Pan Apple)	NA
pneo_cds_393	Protein-protein interactions (Ankyrin, F-box, Morn, BTB-Poz, Pan Apple)	NA
pneo_cds_415	Protein-protein interactions (Ankyrin, F-box, Morn, BTB-Poz, Pan Apple)	NA
pneo_cds_416	Protein-protein interactions (Ankyrin, F-box, Morn, BTB-Poz, Pan Apple)	NA
pneo_cds_433	Protein-protein interactions (Ankyrin, F-box, Morn, BTB-Poz, Pan Apple)	NA
pneo_cds_451	Protein-protein interactions (Ankyrin, F-box, Morn, BTB-Poz, Pan Apple)	NA
pneo_cds_465	Protein-protein interactions (Ankyrin, F-box, Morn, BTB-Poz, Pan Apple)	NA
pneo_cds_467	Protein-protein interactions (Ankyrin, F-box, Morn, BTB-Poz, Pan Apple)	NA
pneo_cds_472	Protein-protein interactions (Ankyrin, F-box, Morn, BTB-Poz, Pan Apple)	NA
pneo_cds_478	Protein-protein interactions (Ankyrin, F-box, Morn, BTB-Poz, Pan Apple)	NA
pneo_cds_483	Protein-protein interactions (Ankyrin, F-box, Morn, BTB-Poz, Pan Apple)	NA
pneo_cds_488	Protein-protein interactions (Ankyrin, F-box, Morn, BTB-Poz, Pan Apple)	NA
pneo_cds_489	Protein-protein interactions (Ankyrin, F-box, Morn, BTB-Poz, Pan Apple)	NA
pneo_cds_511	Protein-protein interactions (Ankyrin, F-box, Morn, BTB-Poz, Pan Apple)	NA
pneo_cds_515	Protein-protein interactions (Ankyrin, F-box, Morn, BTB-Poz, Pan Apple)	NA
pneo_cds_566	Protein-protein interactions (Ankyrin, F-box, Morn, BTB-Poz, Pan Apple)	NA
pneo_cds_602	Protein-protein interactions (Ankyrin, F-box, Morn, BTB-Poz, Pan Apple)	NA
pneo_cds_615	Protein-protein interactions (Ankyrin, F-box, Morn, BTB-Poz, Pan Apple)	D
pneo_cds_630	Protein-protein interactions (Ankyrin, F-box, Morn, BTB-Poz, Pan Apple)	D
pneo_cds_638	Protein-protein interactions (Ankyrin, F-box, Morn, BTB-Poz, Pan Apple)	D
pneo_cds_655	Protein-protein interactions (Ankyrin, F-box, Morn, BTB-Poz, Pan Apple)	D
pneo_cds_686	Protein-protein interactions (Ankyrin, F-box, Morn, BTB-Poz, Pan Apple)	D
pneo_cds_69	Protein-protein interactions (Ankyrin, F-box, Morn, BTB-Poz, Pan Apple)	NA
pneo_cds_694	Protein-protein interactions (Ankyrin, F-box, Morn, BTB-Poz, Pan Apple)	D
pneo_cds_713	Protein-protein interactions (Ankyrin, F-box, Morn, BTB-Poz, Pan Apple)	D
pneo_cds_714	Protein-protein interactions (Ankyrin, F-box, Morn, BTB-Poz, Pan Apple)	D
pneo_cds_715	Protein-protein interactions (Ankyrin, F-box, Morn, BTB-Poz, Pan Apple)	D
pneo_cds_722	Protein-protein interactions (Ankyrin, F-box, Morn, BTB-Poz, Pan Apple)	D
pneo_cds_730	Protein-protein interactions (Ankyrin, F-box, Morn, BTB-Poz, Pan Apple)	D
pneo_cds_733	Protein-protein interactions (Ankyrin, F-box, Morn, BTB-Poz, Pan Apple)	D
pneo_cds_740	Protein-protein interactions (Ankyrin, F-box, Morn, BTB-Poz, Pan Apple)	D
pneo_cds_747	Protein-protein interactions (Ankyrin, F-box, Morn, BTB-Poz, Pan Apple)	D
pneo_cds_748	Protein-protein interactions (Ankyrin, F-box, Morn, BTB-Poz, Pan Apple)	D
pneo_cds_779	Protein-protein interactions (Ankyrin, F-box, Morn, BTB-Poz, Pan Apple)	D
pneo_cds_784	Protein-protein interactions (Ankyrin, F-box, Morn, BTB-Poz, Pan Apple)	D
pneo_cds_789	Protein-protein interactions (Ankyrin, F-box, Morn, BTB-Poz, Pan Apple)	D
pneo_cds_84	Protein-protein interactions (Ankyrin, F-box, Morn, BTB-Poz, Pan Apple)	NA
pneo_cds_862	Protein-protein interactions (Ankyrin, F-box, Morn, BTB-Poz, Pan Apple)	D
pneo_cds_866	Protein-protein interactions (Ankyrin, F-box, Morn, BTB-Poz, Pan Apple)	D
pneo_cds_887	Protein-protein interactions (Ankyrin, F-box, Morn, BTB-Poz, Pan Apple)	D
pneo_cds_9	Protein-protein interactions (Ankyrin, F-box, Morn, BTB-Poz, Pan Apple)	NA
pneo_cds_914	Protein-protein interactions (Ankyrin, F-box, Morn, BTB-Poz, Pan Apple)	D
pneo_cds_980	Protein-protein interactions (Ankyrin, F-box, Morn, BTB-Poz, Pan Apple)	NA
pneo_cds_987	Protein-protein interactions (Ankyrin, F-box, Morn, BTB-Poz, Pan Apple)	NA
pneo_cds_988	Protein-protein interactions (Ankyrin, F-box, Morn, BTB-Poz, Pan Apple)	NA
pneo_cds_1007	Protein-protein interactions (Ankyrin, F-box, Morn, BTB-Poz, Pan Apple)	NA
pneo_cds_133	Protein-protein interactions (Ankyrin, F-box, Morn, BTB-Poz, Pan Apple)	NA
pneo_cds_338	Protein-protein interactions (Ankyrin, F-box, Morn, BTB-Poz, Pan Apple)	NA
pneo_cds_35	Protein-protein interactions (Ankyrin, F-box, Morn, BTB-Poz, Pan Apple)	NA
pneo_cds_36	Protein-protein interactions (Ankyrin, F-box, Morn, BTB-Poz, Pan Apple)	NA
pneo_cds_380	Protein-protein interactions (Ankyrin, F-box, Morn, BTB-Poz, Pan Apple)	NA
pneo_cds_428	Protein-protein interactions (Ankyrin, F-box, Morn, BTB-Poz, Pan Apple)	NA
pneo_cds_444	Protein-protein interactions (Ankyrin, F-box, Morn, BTB-Poz, Pan Apple)	NA
pneo_cds_456	Protein-protein interactions (Ankyrin, F-box, Morn, BTB-Poz, Pan Apple)	NA
pneo_cds_460	Protein-protein interactions (Ankyrin, F-box, Morn, BTB-Poz, Pan Apple)	NA
pneo_cds_464	Protein-protein interactions (Ankyrin, F-box, Morn, BTB-Poz, Pan Apple)	NA
pneo_cds_468	Protein-protein interactions (Ankyrin, F-box, Morn, BTB-Poz, Pan Apple)	NA
pneo_cds_470	Protein-protein interactions (Ankyrin, F-box, Morn, BTB-Poz, Pan Apple)	NA
pneo_cds_471	Protein-protein interactions (Ankyrin, F-box, Morn, BTB-Poz, Pan Apple)	NA
pneo_cds_473	Protein-protein interactions (Ankyrin, F-box, Morn, BTB-Poz, Pan Apple)	NA
pneo_cds_474	Protein-protein interactions (Ankyrin, F-box, Morn, BTB-Poz, Pan Apple)	NA
pneo_cds_475	Protein-protein interactions (Ankyrin, F-box, Morn, BTB-Poz, Pan Apple)	NA
pneo_cds_477	Protein-protein interactions (Ankyrin, F-box, Morn, BTB-Poz, Pan Apple)	NA
pneo_cds_480	Protein-protein interactions (Ankyrin, F-box, Morn, BTB-Poz, Pan Apple)	NA
pneo_cds_490	Protein-protein interactions (Ankyrin, F-box, Morn, BTB-Poz, Pan Apple)	NA
pneo_cds_494	Protein-protein interactions (Ankyrin, F-box, Morn, BTB-Poz, Pan Apple)	NA
pneo_cds_496	Protein-protein interactions (Ankyrin, F-box, Morn, BTB-Poz, Pan Apple)	NA
pneo_cds_499	Protein-protein interactions (Ankyrin, F-box, Morn, BTB-Poz, Pan Apple)	NA
pneo_cds_500	Protein-protein interactions (Ankyrin, F-box, Morn, BTB-Poz, Pan Apple)	NA
pneo_cds_569	Protein-protein interactions (Ankyrin, F-box, Morn, BTB-Poz, Pan Apple)	NA
pneo_cds_57	Protein-protein interactions (Ankyrin, F-box, Morn, BTB-Poz, Pan Apple)	NA
pneo_cds_58	Protein-protein interactions (Ankyrin, F-box, Morn, BTB-Poz, Pan Apple)	NA
pneo_cds_600	Protein-protein interactions (Ankyrin, F-box, Morn, BTB-Poz, Pan Apple)	D
pneo_cds_687	Protein-protein interactions (Ankyrin, F-box, Morn, BTB-Poz, Pan Apple)	D
pneo_cds_711	Protein-protein interactions (Ankyrin, F-box, Morn, BTB-Poz, Pan Apple)	D
pneo_cds_718	Protein-protein interactions (Ankyrin, F-box, Morn, BTB-Poz, Pan Apple)	D
pneo_cds_729	Protein-protein interactions (Ankyrin, F-box, Morn, BTB-Poz, Pan Apple)	D
pneo_cds_75	Protein-protein interactions (Ankyrin, F-box, Morn, BTB-Poz, Pan Apple)	NA
pneo_cds_751	Protein-protein interactions (Ankyrin, F-box, Morn, BTB-Poz, Pan Apple)	D
pneo_cds_758	Protein-protein interactions (Ankyrin, F-box, Morn, BTB-Poz, Pan Apple)	D
pneo_cds_769	Protein-protein interactions (Ankyrin, F-box, Morn, BTB-Poz, Pan Apple)	D
pneo_cds_770	Protein-protein interactions (Ankyrin, F-box, Morn, BTB-Poz, Pan Apple)	D
pneo_cds_825	Protein-protein interactions (Ankyrin, F-box, Morn, BTB-Poz, Pan Apple)	D
pneo_cds_85	Protein-protein interactions (Ankyrin, F-box, Morn, BTB-Poz, Pan Apple)	NA
pneo_cds_950	Protein-protein interactions (Ankyrin, F-box, Morn, BTB-Poz, Pan Apple)	D
pneo_cds_985	Protein-protein interactions (Ankyrin, F-box, Morn, BTB-Poz, Pan Apple)	NA
pneo_cds_989	Protein-protein interactions (Ankyrin, F-box, Morn, BTB-Poz, Pan Apple)	NA
pneo_cds_153	Protein-protein interactions (Ankyrin, F-box, Morn, BTB-Poz, Pan Apple)	D
pneo_cds_695	Protein-protein interactions (Ankyrin, F-box, Morn, BTB-Poz, Pan Apple)	D
pneo_cds_407	Redox and metallo enzymes	NA
pneo_cds_561	Redox and metallo enzymes	NA
pneo_cds_598	Redox and metallo enzymes	NA
pneo_cds_605	Redox and metallo enzymes	D
pneo_cds_699	Redox and metallo enzymes	D
pneo_cds_701	Redox and metallo enzymes	D
pneo_cds_821	Redox and metallo enzymes	D
pneo_cds_934	Redox and metallo enzymes	D
pneo_cds_935	Redox and metallo enzymes	D
pneo_cds_143	Redox and metallo enzymes	NA
pneo_cds_169	Redox and metallo enzymes	NA
pneo_cds_321	Redox and metallo enzymes	E
pneo_cds_322	Redox and metallo enzymes	NA
pneo_cds_323	Redox and metallo enzymes	NA
pneo_cds_326	Redox and metallo enzymes	NA
pneo_cds_343	Redox and metallo enzymes	NA
pneo_cds_425	Redox and metallo enzymes	NA
pneo_cds_568	Redox and metallo enzymes	NA
pneo_cds_812	Redox and metallo enzymes	D
pneo_cds_908	Redox and metallo enzymes	D
pneo_cds_1039	RNA transcription and regulation	NA
pneo_cds_325	RNA transcription and regulation	E
pneo_cds_365	RNA transcription and regulation	D
pneo_cds_246	RNA transcription and regulation	NA
pneo_cds_367	RNA transcription and regulation	NA
pneo_cds_375	RNA transcription and regulation	NA
pneo_cds_203	RNA transcription and regulation	E
pneo_cds_215	RNA transcription and regulation	NA
pneo_cds_289	RNA transcription and regulation	E
pneo_cds_301	RNA transcription and regulation	E
pneo_cds_344	RNA transcription and regulation	E
pneo_cds_518	RNA transcription and regulation	D
pneo_cds_172	RNA transcription and regulation	NA
pneo_cds_243	RNA transcription and regulation	E
pneo_cds_254	RNA transcription and regulation	D
pneo_cds_544	RNA transcription and regulation	E
pneo_cds_392	Translation and amino-acid metabolism	NA
pneo_cds_562	Translation and amino-acid metabolism	NA
pneo_cds_899	Translation and amino-acid metabolism	D
pneo_cds_933	Translation and amino-acid metabolism	D
pneo_cds_261	Translation and amino-acid metabolism	D
pneo_cds_961	Translation and amino-acid metabolism	D
pneo_cds_531	Transport	NA
pneo_cds_875	Transport	D
pneo_cds_930	Transport	D
pneo_cds_176	Transport	NA
pneo_cds_806	Transport	D
pneo_cds_1	Uncharacterized	NA
pneo_cds_10	Uncharacterized	NA
pneo_cds_100	Uncharacterized	D
pneo_cds_1001	Uncharacterized	NA
pneo_cds_1002	Uncharacterized	NA
pneo_cds_1004	Uncharacterized	NA
pneo_cds_1009	Uncharacterized	NA
pneo_cds_101	Uncharacterized	NA
pneo_cds_1010	Uncharacterized	NA
pneo_cds_1012	Uncharacterized	NA
pneo_cds_1013	Uncharacterized	NA
pneo_cds_1014	Uncharacterized	NA
pneo_cds_1015	Uncharacterized	NA
pneo_cds_1018	Uncharacterized	NA
pneo_cds_1019	Uncharacterized	NA
pneo_cds_102	Uncharacterized	NA
pneo_cds_1020	Uncharacterized	NA
pneo_cds_1024	Uncharacterized	NA
pneo_cds_1026	Uncharacterized	NA
pneo_cds_1027	Uncharacterized	NA
pneo_cds_103	Uncharacterized	NA
pneo_cds_1030	Uncharacterized	NA
pneo_cds_1032	Uncharacterized	NA
pneo_cds_1034	Uncharacterized	NA
pneo_cds_1035	Uncharacterized	NA
pneo_cds_1036	Uncharacterized	NA
pneo_cds_1040	Uncharacterized	NA
pneo_cds_1041	Uncharacterized	NA
pneo_cds_1043	Uncharacterized	NA
pneo_cds_1044	Uncharacterized	NA
pneo_cds_1048	Uncharacterized	NA
pneo_cds_105	Uncharacterized	NA
pneo_cds_1050	Uncharacterized	NA
pneo_cds_1054	Uncharacterized	NA
pneo_cds_1055	Uncharacterized	NA
pneo_cds_1057	Uncharacterized	NA
pneo_cds_1058	Uncharacterized	NA
pneo_cds_1059	Uncharacterized	NA
pneo_cds_106	Uncharacterized	NA
pneo_cds_1063	Uncharacterized	NA
pneo_cds_1066	Uncharacterized	NA
pneo_cds_1067	Uncharacterized	NA
pneo_cds_1068	Uncharacterized	NA
pneo_cds_107	Uncharacterized	NA
pneo_cds_1071	Uncharacterized	NA
pneo_cds_1072	Uncharacterized	NA
pneo_cds_1074	Uncharacterized	NA
pneo_cds_1075	Uncharacterized	NA
pneo_cds_1076	Uncharacterized	NA
pneo_cds_1077	Uncharacterized	NA
pneo_cds_1078	Uncharacterized	NA
pneo_cds_109	Uncharacterized	NA
pneo_cds_110	Uncharacterized	NA
pneo_cds_111	Uncharacterized	NA
pneo_cds_114	Uncharacterized	NA
pneo_cds_115	Uncharacterized	NA
pneo_cds_116	Uncharacterized	NA
pneo_cds_117	Uncharacterized	NA
pneo_cds_118	Uncharacterized	NA
pneo_cds_119	Uncharacterized	NA
pneo_cds_12	Uncharacterized	NA
pneo_cds_121	Uncharacterized	NA
pneo_cds_122	Uncharacterized	NA
pneo_cds_124	Uncharacterized	NA
pneo_cds_126	Uncharacterized	NA
pneo_cds_129	Uncharacterized	NA
pneo_cds_13	Uncharacterized	NA
pneo_cds_130	Uncharacterized	NA
pneo_cds_132	Uncharacterized	NA
pneo_cds_134	Uncharacterized	NA
pneo_cds_135	Uncharacterized	NA
pneo_cds_137	Uncharacterized	NA
pneo_cds_138	Uncharacterized	NA
pneo_cds_139	Uncharacterized	NA
pneo_cds_140	Uncharacterized	NA
pneo_cds_141	Uncharacterized	NA
pneo_cds_144	Uncharacterized	NA
pneo_cds_149	Uncharacterized	NA
pneo_cds_150	Uncharacterized	E
pneo_cds_151	Uncharacterized	NA
pneo_cds_155	Uncharacterized	NA
pneo_cds_156	Uncharacterized	NA
pneo_cds_158	Uncharacterized	NA
pneo_cds_159	Uncharacterized	NA
pneo_cds_16	Uncharacterized	NA
pneo_cds_160	Uncharacterized	NA
pneo_cds_161	Uncharacterized	NA
pneo_cds_163	Uncharacterized	NA
pneo_cds_165	Uncharacterized	NA
pneo_cds_166	Uncharacterized	NA
pneo_cds_167	Uncharacterized	NA
pneo_cds_17	Uncharacterized	NA
pneo_cds_171	Uncharacterized	NA
pneo_cds_173	Uncharacterized	NA
pneo_cds_175	Uncharacterized	NA
pneo_cds_177	Uncharacterized	D
pneo_cds_179	Uncharacterized	D
pneo_cds_18	Uncharacterized	NA
pneo_cds_180	Uncharacterized	NA
pneo_cds_181	Uncharacterized	D
pneo_cds_182	Uncharacterized	E
pneo_cds_183	Uncharacterized	NA
pneo_cds_184	Uncharacterized	NA
pneo_cds_185	Uncharacterized	NA
pneo_cds_186	Uncharacterized	NA
pneo_cds_187	Uncharacterized	NA
pneo_cds_190	Uncharacterized	NA
pneo_cds_191	Uncharacterized	NA
pneo_cds_192	Uncharacterized	NA
pneo_cds_193	Uncharacterized	NA
pneo_cds_195	Uncharacterized	NA
pneo_cds_196	Uncharacterized	NA
pneo_cds_197	Uncharacterized	NA
pneo_cds_199	Uncharacterized	NA
pneo_cds_2	Uncharacterized	NA
pneo_cds_20	Uncharacterized	NA
pneo_cds_200	Uncharacterized	NA
pneo_cds_202	Uncharacterized	NA
pneo_cds_204	Uncharacterized	NA
pneo_cds_205	Uncharacterized	NA
pneo_cds_206	Uncharacterized	NA
pneo_cds_207	Uncharacterized	NA
pneo_cds_208	Uncharacterized	NA
pneo_cds_209	Uncharacterized	NA
pneo_cds_21	Uncharacterized	NA
pneo_cds_211	Uncharacterized	NA
pneo_cds_212	Uncharacterized	NA
pneo_cds_213	Uncharacterized	NA
pneo_cds_214	Uncharacterized	NA
pneo_cds_216	Uncharacterized	NA
pneo_cds_217	Uncharacterized	NA
pneo_cds_218	Uncharacterized	NA
pneo_cds_219	Uncharacterized	NA
pneo_cds_22	Uncharacterized	NA
pneo_cds_220	Uncharacterized	NA
pneo_cds_222	Uncharacterized	NA
pneo_cds_223	Uncharacterized	NA
pneo_cds_224	Uncharacterized	NA
pneo_cds_226	Uncharacterized	NA
pneo_cds_227	Uncharacterized	NA
pneo_cds_229	Uncharacterized	NA
pneo_cds_232	Uncharacterized	NA
pneo_cds_233	Uncharacterized	NA
pneo_cds_234	Uncharacterized	NA
pneo_cds_236	Uncharacterized	NA
pneo_cds_237	Uncharacterized	NA
pneo_cds_239	Uncharacterized	NA
pneo_cds_24	Uncharacterized	NA
pneo_cds_240	Uncharacterized	NA
pneo_cds_242	Uncharacterized	NA
pneo_cds_244	Uncharacterized	NA
pneo_cds_247	Uncharacterized	NA
pneo_cds_249	Uncharacterized	NA
pneo_cds_25	Uncharacterized	NA
pneo_cds_250	Uncharacterized	E
pneo_cds_252	Uncharacterized	NA
pneo_cds_255	Uncharacterized	NA
pneo_cds_256	Uncharacterized	NA
pneo_cds_257	Uncharacterized	NA
pneo_cds_258	Uncharacterized	NA
pneo_cds_259	Uncharacterized	NA
pneo_cds_26	Uncharacterized	NA
pneo_cds_260	Uncharacterized	NA
pneo_cds_262	Uncharacterized	NA
pneo_cds_263	Uncharacterized	NA
pneo_cds_265	Uncharacterized	NA
pneo_cds_267	Uncharacterized	NA
pneo_cds_268	Uncharacterized	NA
pneo_cds_27	Uncharacterized	NA
pneo_cds_270	Uncharacterized	NA
pneo_cds_271	Uncharacterized	NA
pneo_cds_272	Uncharacterized	NA
pneo_cds_273	Uncharacterized	NA
pneo_cds_274	Uncharacterized	NA
pneo_cds_275	Uncharacterized	NA
pneo_cds_277	Uncharacterized	NA
pneo_cds_278	Uncharacterized	NA
pneo_cds_28	Uncharacterized	NA
pneo_cds_282	Uncharacterized	NA
pneo_cds_284	Uncharacterized	NA
pneo_cds_285	Uncharacterized	NA
pneo_cds_286	Uncharacterized	NA
pneo_cds_287	Uncharacterized	NA
pneo_cds_288	Uncharacterized	NA
pneo_cds_29	Uncharacterized	NA
pneo_cds_290	Uncharacterized	NA
pneo_cds_292	Uncharacterized	NA
pneo_cds_294	Uncharacterized	NA
pneo_cds_295	Uncharacterized	NA
pneo_cds_297	Uncharacterized	NA
pneo_cds_299	Uncharacterized	NA
pneo_cds_3	Uncharacterized	NA
pneo_cds_30	Uncharacterized	NA
pneo_cds_300	Uncharacterized	NA
pneo_cds_304	Uncharacterized	E
pneo_cds_305	Uncharacterized	NA
pneo_cds_306	Uncharacterized	NA
pneo_cds_308	Uncharacterized	NA
pneo_cds_309	Uncharacterized	NA
pneo_cds_31	Uncharacterized	NA
pneo_cds_310	Uncharacterized	NA
pneo_cds_312	Uncharacterized	NA
pneo_cds_316	Uncharacterized	NA
pneo_cds_317	Uncharacterized	NA
pneo_cds_318	Uncharacterized	NA
pneo_cds_320	Uncharacterized	NA
pneo_cds_324	Uncharacterized	NA
pneo_cds_327	Uncharacterized	NA
pneo_cds_328	Uncharacterized	NA
pneo_cds_33	Uncharacterized	NA
pneo_cds_330	Uncharacterized	NA
pneo_cds_331	Uncharacterized	NA
pneo_cds_332	Uncharacterized	NA
pneo_cds_333	Uncharacterized	NA
pneo_cds_334	Uncharacterized	NA
pneo_cds_335	Uncharacterized	NA
pneo_cds_336	Uncharacterized	NA
pneo_cds_337	Uncharacterized	NA
pneo_cds_34	Uncharacterized	NA
pneo_cds_340	Uncharacterized	NA
pneo_cds_341	Uncharacterized	NA
pneo_cds_345	Uncharacterized	NA
pneo_cds_346	Uncharacterized	NA
pneo_cds_347	Uncharacterized	NA
pneo_cds_348	Uncharacterized	NA
pneo_cds_351	Uncharacterized	NA
pneo_cds_352	Uncharacterized	NA
pneo_cds_353	Uncharacterized	NA
pneo_cds_354	Uncharacterized	NA
pneo_cds_357	Uncharacterized	NA
pneo_cds_358	Uncharacterized	NA
pneo_cds_360	Uncharacterized	NA
pneo_cds_361	Uncharacterized	NA
pneo_cds_362	Uncharacterized	NA
pneo_cds_363	Uncharacterized	NA
pneo_cds_366	Uncharacterized	NA
pneo_cds_368	Uncharacterized	NA
pneo_cds_37	Uncharacterized	NA
pneo_cds_370	Uncharacterized	NA
pneo_cds_371	Uncharacterized	NA
pneo_cds_372	Uncharacterized	NA
pneo_cds_373	Uncharacterized	NA
pneo_cds_374	Uncharacterized	NA
pneo_cds_376	Uncharacterized	NA
pneo_cds_377	Uncharacterized	NA
pneo_cds_378	Uncharacterized	NA
pneo_cds_379	Uncharacterized	NA
pneo_cds_38	Uncharacterized	NA
pneo_cds_381	Uncharacterized	NA
pneo_cds_382	Uncharacterized	NA
pneo_cds_384	Uncharacterized	NA
pneo_cds_385	Uncharacterized	NA
pneo_cds_386	Uncharacterized	NA
pneo_cds_388	Uncharacterized	NA
pneo_cds_389	Uncharacterized	NA
pneo_cds_39	Uncharacterized	NA
pneo_cds_390	Uncharacterized	NA
pneo_cds_391	Uncharacterized	NA
pneo_cds_394	Uncharacterized	NA
pneo_cds_397	Uncharacterized	NA
pneo_cds_398	Uncharacterized	NA
pneo_cds_399	Uncharacterized	NA
pneo_cds_4	Uncharacterized	NA
pneo_cds_400	Uncharacterized	NA
pneo_cds_403	Uncharacterized	NA
pneo_cds_405	Uncharacterized	NA
pneo_cds_408	Uncharacterized	NA
pneo_cds_409	Uncharacterized	NA
pneo_cds_41	Uncharacterized	NA
pneo_cds_411	Uncharacterized	NA
pneo_cds_412	Uncharacterized	NA
pneo_cds_414	Uncharacterized	NA
pneo_cds_418	Uncharacterized	NA
pneo_cds_419	Uncharacterized	NA
pneo_cds_42	Uncharacterized	NA
pneo_cds_420	Uncharacterized	NA
pneo_cds_421	Uncharacterized	NA
pneo_cds_422	Uncharacterized	NA
pneo_cds_424	Uncharacterized	NA
pneo_cds_427	Uncharacterized	NA
pneo_cds_430	Uncharacterized	NA
pneo_cds_431	Uncharacterized	NA
pneo_cds_432	Uncharacterized	NA
pneo_cds_434	Uncharacterized	NA
pneo_cds_436	Uncharacterized	NA
pneo_cds_437	Uncharacterized	NA
pneo_cds_438	Uncharacterized	NA
pneo_cds_439	Uncharacterized	NA
pneo_cds_440	Uncharacterized	NA
pneo_cds_441	Uncharacterized	NA
pneo_cds_442	Uncharacterized	NA
pneo_cds_445	Uncharacterized	NA
pneo_cds_446	Uncharacterized	NA
pneo_cds_447	Uncharacterized	NA
pneo_cds_448	Uncharacterized	NA
pneo_cds_449	Uncharacterized	NA
pneo_cds_455	Uncharacterized	NA
pneo_cds_457	Uncharacterized	NA
pneo_cds_46	Uncharacterized	NA
pneo_cds_461	Uncharacterized	NA
pneo_cds_462	Uncharacterized	NA
pneo_cds_466	Uncharacterized	NA
pneo_cds_479	Uncharacterized	NA
pneo_cds_48	Uncharacterized	NA
pneo_cds_481	Uncharacterized	NA
pneo_cds_482	Uncharacterized	NA
pneo_cds_484	Uncharacterized	NA
pneo_cds_485	Uncharacterized	NA
pneo_cds_49	Uncharacterized	NA
pneo_cds_491	Uncharacterized	NA
pneo_cds_492	Uncharacterized	NA
pneo_cds_493	Uncharacterized	NA
pneo_cds_5	Uncharacterized	NA
pneo_cds_503	Uncharacterized	NA
pneo_cds_505	Uncharacterized	NA
pneo_cds_506	Uncharacterized	NA
pneo_cds_507	Uncharacterized	NA
pneo_cds_508	Uncharacterized	NA
pneo_cds_509	Uncharacterized	NA
pneo_cds_510	Uncharacterized	NA
pneo_cds_512	Uncharacterized	NA
pneo_cds_516	Uncharacterized	NA
pneo_cds_517	Uncharacterized	NA
pneo_cds_519	Uncharacterized	NA
pneo_cds_520	Uncharacterized	NA
pneo_cds_521	Uncharacterized	NA
pneo_cds_522	Uncharacterized	NA
pneo_cds_523	Uncharacterized	D
pneo_cds_524	Uncharacterized	NA
pneo_cds_525	Uncharacterized	NA
pneo_cds_526	Uncharacterized	NA
pneo_cds_527	Uncharacterized	NA
pneo_cds_528	Uncharacterized	D
pneo_cds_529	Uncharacterized	NA
pneo_cds_530	Uncharacterized	NA
pneo_cds_532	Uncharacterized	NA
pneo_cds_533	Uncharacterized	D
pneo_cds_535	Uncharacterized	NA
pneo_cds_536	Uncharacterized	NA
pneo_cds_537	Uncharacterized	NA
pneo_cds_538	Uncharacterized	NA
pneo_cds_54	Uncharacterized	NA
pneo_cds_540	Uncharacterized	NA
pneo_cds_541	Uncharacterized	NA
pneo_cds_542	Uncharacterized	NA
pneo_cds_543	Uncharacterized	NA
pneo_cds_546	Uncharacterized	NA
pneo_cds_547	Uncharacterized	NA
pneo_cds_549	Uncharacterized	NA
pneo_cds_55	Uncharacterized	NA
pneo_cds_550	Uncharacterized	NA
pneo_cds_551	Uncharacterized	NA
pneo_cds_552	Uncharacterized	NA
pneo_cds_557	Uncharacterized	D
pneo_cds_558	Uncharacterized	NA
pneo_cds_559	Uncharacterized	NA
pneo_cds_560	Uncharacterized	NA
pneo_cds_563	Uncharacterized	NA
pneo_cds_565	Uncharacterized	NA
pneo_cds_567	Uncharacterized	NA
pneo_cds_570	Uncharacterized	NA
pneo_cds_571	Uncharacterized	NA
pneo_cds_572	Uncharacterized	NA
pneo_cds_573	Uncharacterized	NA
pneo_cds_574	Uncharacterized	NA
pneo_cds_575	Uncharacterized	D
pneo_cds_576	Uncharacterized	NA
pneo_cds_578	Uncharacterized	NA
pneo_cds_579	Uncharacterized	NA
pneo_cds_581	Uncharacterized	NA
pneo_cds_583	Uncharacterized	NA
pneo_cds_585	Uncharacterized	NA
pneo_cds_586	Uncharacterized	NA
pneo_cds_588	Uncharacterized	NA
pneo_cds_589	Uncharacterized	NA
pneo_cds_591	Uncharacterized	NA
pneo_cds_592	Uncharacterized	NA
pneo_cds_593	Uncharacterized	NA
pneo_cds_596	Uncharacterized	NA
pneo_cds_597	Uncharacterized	NA
pneo_cds_599	Uncharacterized	NA
pneo_cds_601	Uncharacterized	NA
pneo_cds_603	Uncharacterized	NA
pneo_cds_606	Uncharacterized	NA
pneo_cds_608	Uncharacterized	NA
pneo_cds_61	Uncharacterized	NA
pneo_cds_610	Uncharacterized	NA
pneo_cds_613	Uncharacterized	D
pneo_cds_614	Uncharacterized	D
pneo_cds_616	Uncharacterized	D
pneo_cds_619	Uncharacterized	D
pneo_cds_620	Uncharacterized	D
pneo_cds_622	Uncharacterized	D
pneo_cds_623	Uncharacterized	D
pneo_cds_624	Uncharacterized	D
pneo_cds_625	Uncharacterized	D
pneo_cds_627	Uncharacterized	D
pneo_cds_629	Uncharacterized	D
pneo_cds_632	Uncharacterized	D
pneo_cds_633	Uncharacterized	D
pneo_cds_635	Uncharacterized	D
pneo_cds_636	Uncharacterized	D
pneo_cds_639	Uncharacterized	D
pneo_cds_64	Uncharacterized	NA
pneo_cds_644	Uncharacterized	D
pneo_cds_645	Uncharacterized	D
pneo_cds_647	Uncharacterized	D
pneo_cds_648	Uncharacterized	D
pneo_cds_649	Uncharacterized	D
pneo_cds_65	Uncharacterized	NA
pneo_cds_650	Uncharacterized	D
pneo_cds_652	Uncharacterized	D
pneo_cds_656	Uncharacterized	D
pneo_cds_657	Uncharacterized	D
pneo_cds_659	Uncharacterized	D
pneo_cds_660	Uncharacterized	D
pneo_cds_661	Uncharacterized	D
pneo_cds_664	Uncharacterized	D
pneo_cds_668	Uncharacterized	D
pneo_cds_669	Uncharacterized	D
pneo_cds_670	Uncharacterized	D
pneo_cds_671	Uncharacterized	D
pneo_cds_673	Uncharacterized	D
pneo_cds_675	Uncharacterized	D
pneo_cds_678	Uncharacterized	D
pneo_cds_68	Uncharacterized	NA
pneo_cds_680	Uncharacterized	D
pneo_cds_683	Uncharacterized	D
pneo_cds_684	Uncharacterized	D
pneo_cds_685	Uncharacterized	D
pneo_cds_691	Uncharacterized	D
pneo_cds_692	Uncharacterized	D
pneo_cds_696	Uncharacterized	D
pneo_cds_697	Uncharacterized	D
pneo_cds_7	Uncharacterized	NA
pneo_cds_70	Uncharacterized	D
pneo_cds_702	Uncharacterized	D
pneo_cds_703	Uncharacterized	D
pneo_cds_704	Uncharacterized	D
pneo_cds_707	Uncharacterized	D
pneo_cds_708	Uncharacterized	D
pneo_cds_709	Uncharacterized	D
pneo_cds_71	Uncharacterized	NA
pneo_cds_710	Uncharacterized	D
pneo_cds_717	Uncharacterized	D
pneo_cds_719	Uncharacterized	D
pneo_cds_72	Uncharacterized	NA
pneo_cds_720	Uncharacterized	D
pneo_cds_721	Uncharacterized	D
pneo_cds_723	Uncharacterized	D
pneo_cds_725	Uncharacterized	D
pneo_cds_727	Uncharacterized	D
pneo_cds_728	Uncharacterized	D
pneo_cds_73	Uncharacterized	NA
pneo_cds_734	Uncharacterized	D
pneo_cds_735	Uncharacterized	D
pneo_cds_74	Uncharacterized	NA
pneo_cds_742	Uncharacterized	D
pneo_cds_746	Uncharacterized	D
pneo_cds_749	Uncharacterized	D
pneo_cds_753	Uncharacterized	D
pneo_cds_754	Uncharacterized	D
pneo_cds_755	Uncharacterized	D
pneo_cds_756	Uncharacterized	D
pneo_cds_757	Uncharacterized	D
pneo_cds_759	Uncharacterized	D
pneo_cds_76	Uncharacterized	NA
pneo_cds_760	Uncharacterized	D
pneo_cds_761	Uncharacterized	D
pneo_cds_763	Uncharacterized	D
pneo_cds_764	Uncharacterized	D
pneo_cds_765	Uncharacterized	D
pneo_cds_766	Uncharacterized	D
pneo_cds_776	Uncharacterized	D
pneo_cds_777	Uncharacterized	D
pneo_cds_781	Uncharacterized	D
pneo_cds_79	Uncharacterized	NA
pneo_cds_790	Uncharacterized	D
pneo_cds_792	Uncharacterized	D
pneo_cds_793	Uncharacterized	D
pneo_cds_794	Uncharacterized	D
pneo_cds_795	Uncharacterized	D
pneo_cds_796	Uncharacterized	D
pneo_cds_797	Uncharacterized	D
pneo_cds_799	Uncharacterized	D
pneo_cds_8	Uncharacterized	NA
pneo_cds_80	Uncharacterized	NA
pneo_cds_800	Uncharacterized	D
pneo_cds_802	Uncharacterized	D
pneo_cds_803	Uncharacterized	D
pneo_cds_804	Uncharacterized	D
pneo_cds_805	Uncharacterized	D
pneo_cds_808	Uncharacterized	D
pneo_cds_809	Uncharacterized	D
pneo_cds_81	Uncharacterized	NA
pneo_cds_811	Uncharacterized	D
pneo_cds_817	Uncharacterized	D
pneo_cds_819	Uncharacterized	D
pneo_cds_82	Uncharacterized	NA
pneo_cds_820	Uncharacterized	D
pneo_cds_823	Uncharacterized	D
pneo_cds_824	Uncharacterized	D
pneo_cds_828	Uncharacterized	D
pneo_cds_83	Uncharacterized	NA
pneo_cds_830	Uncharacterized	D
pneo_cds_831	Uncharacterized	D
pneo_cds_834	Uncharacterized	D
pneo_cds_836	Uncharacterized	D
pneo_cds_837	Uncharacterized	D
pneo_cds_838	Uncharacterized	D
pneo_cds_839	Uncharacterized	D
pneo_cds_840	Uncharacterized	D
pneo_cds_841	Uncharacterized	D
pneo_cds_843	Uncharacterized	D
pneo_cds_844	Uncharacterized	D
pneo_cds_847	Uncharacterized	D
pneo_cds_848	Uncharacterized	D
pneo_cds_849	Uncharacterized	D
pneo_cds_850	Uncharacterized	D
pneo_cds_852	Uncharacterized	D
pneo_cds_853	Uncharacterized	D
pneo_cds_854	Uncharacterized	D
pneo_cds_855	Uncharacterized	D
pneo_cds_857	Uncharacterized	D
pneo_cds_858	Uncharacterized	D
pneo_cds_859	Uncharacterized	D
pneo_cds_86	Uncharacterized	NA
pneo_cds_860	Uncharacterized	D
pneo_cds_863	Uncharacterized	D
pneo_cds_864	Uncharacterized	D
pneo_cds_867	Uncharacterized	D
pneo_cds_869	Uncharacterized	D
pneo_cds_870	Uncharacterized	D
pneo_cds_871	Uncharacterized	D
pneo_cds_872	Uncharacterized	D
pneo_cds_873	Uncharacterized	D
pneo_cds_874	Uncharacterized	D
pneo_cds_877	Uncharacterized	D
pneo_cds_88	Uncharacterized	NA
pneo_cds_881	Uncharacterized	D
pneo_cds_882	Uncharacterized	D
pneo_cds_883	Uncharacterized	D
pneo_cds_884	Uncharacterized	D
pneo_cds_886	Uncharacterized	D
pneo_cds_888	Uncharacterized	D
pneo_cds_889	Uncharacterized	D
pneo_cds_892	Uncharacterized	D
pneo_cds_895	Uncharacterized	D
pneo_cds_897	Uncharacterized	D
pneo_cds_90	Uncharacterized	NA
pneo_cds_900	Uncharacterized	D
pneo_cds_902	Uncharacterized	D
pneo_cds_904	Uncharacterized	D
pneo_cds_905	Uncharacterized	D
pneo_cds_906	Uncharacterized	D
pneo_cds_907	Uncharacterized	D
pneo_cds_909	Uncharacterized	D
pneo_cds_91	Uncharacterized	NA
pneo_cds_910	Uncharacterized	D
pneo_cds_912	Uncharacterized	D
pneo_cds_913	Uncharacterized	D
pneo_cds_915	Uncharacterized	D
pneo_cds_918	Uncharacterized	D
pneo_cds_919	Uncharacterized	D
pneo_cds_920	Uncharacterized	D
pneo_cds_922	Uncharacterized	D
pneo_cds_923	Uncharacterized	D
pneo_cds_925	Uncharacterized	D
pneo_cds_926	Uncharacterized	D
pneo_cds_927	Uncharacterized	D
pneo_cds_928	Uncharacterized	D
pneo_cds_929	Uncharacterized	D
pneo_cds_93	Uncharacterized	NA
pneo_cds_937	Uncharacterized	D
pneo_cds_938	Uncharacterized	D
pneo_cds_939	Uncharacterized	D
pneo_cds_94	Uncharacterized	D
pneo_cds_940	Uncharacterized	D
pneo_cds_942	Uncharacterized	D
pneo_cds_943	Uncharacterized	D
pneo_cds_945	Uncharacterized	D
pneo_cds_946	Uncharacterized	D
pneo_cds_947	Uncharacterized	D
pneo_cds_948	Uncharacterized	D
pneo_cds_95	Uncharacterized	NA
pneo_cds_951	Uncharacterized	D
pneo_cds_952	Uncharacterized	D
pneo_cds_953	Uncharacterized	D
pneo_cds_954	Uncharacterized	D
pneo_cds_955	Uncharacterized	D
pneo_cds_956	Uncharacterized	D
pneo_cds_957	Uncharacterized	D
pneo_cds_96	Uncharacterized	NA
pneo_cds_962	Uncharacterized	NA
pneo_cds_963	Uncharacterized	NA
pneo_cds_965	Uncharacterized	NA
pneo_cds_966	Uncharacterized	NA
pneo_cds_967	Uncharacterized	NA
pneo_cds_968	Uncharacterized	NA
pneo_cds_971	Uncharacterized	NA
pneo_cds_976	Uncharacterized	NA
pneo_cds_978	Uncharacterized	NA
pneo_cds_979	Uncharacterized	NA
pneo_cds_98	Uncharacterized	NA
pneo_cds_981	Uncharacterized	NA
pneo_cds_983	Uncharacterized	NA
pneo_cds_986	Uncharacterized	NA
pneo_cds_99	Uncharacterized	NA
pneo_cds_993	Uncharacterized	NA
pneo_cds_994	Uncharacterized	NA
pneo_cds_998	Uncharacterized	NA
pneo_cds_395	Virulence factors	NA
pneo_cds_92	Virulence factors	NA
