# Supplementary material for: Evolution of giant pandoravirus revealed by CRISPR/Cas9
Source: Nat Commun. 2023 Jan 26;14:428. doi: 10.1038/s41467-023-36145-4 (PMC9879987; doi:10.1038/s41467-023-36145-4)
Supplement: Supplementary file 5 — Source Data [file 41467_2023_36145_MOESM5_ESM.xlsx]

## Sheet: Fig. 1c
	RFP-/GFP-			RFP+/GFP-			RFP-/GFP+			RFP+/GFP+
Target- / GFP-Cas9 -	4.54545	2.41935	1.81818	95.4545	97.5806	98.1818	0	0	0	0	0	0
Target off / GFP-Cas9 +	0.729927	0.877193	0	35.0365	27.193	43.1034	0.729927	2.63158	1.72414	63.5036	69.2982	55.1724
Target on / GFP-Cas9 +	21.3235	35.1852	24.5098	47.0588	31.4815	34.3137	30.8824	33.3333	41.1765	0.735294	0	0
Target off / GFP-Cas9 + (MCR)
Target on / GFP-Cas9 + (MCR)	21.2644	11.4754	17.037	0	0	0	78.7356	88.5246	82.963	0	0	0

## Sheet: Fig. 1j
	normal			internal WCF			Empty
Off target	83.6539	97.1429	95.1923	14.4231	1.90476	0.961538	1.92308	0.952381	3.84615
On target	5.71429	0.740741	0	30.2857	28.1482	24.812	64	71.1111	75.188
comp	57.7982	67.5824	65.5172	19.2661	21.4286	21.3793	22.9358	10.989	13.1035

## Sheet: Fig. 2b
	off-target			on-target
mimivirus	1	1	1	0.947368	0.929878	0.961039
pithovirus	1	1	1	0.963801	1.4	0.909567
pandoravirus	1	1	1	0.27377	0.217308	0.189522
mollivirus	1	1	1	0.287912	0.302385	0.468934

## Sheet: Fig. 2c
off-target	1	1	1
on-target #1+2	0.016092	0.123445	0.129404
on-target #3+4	0.012652	0.0152577	0.0985714
on-target #5+6	0.03568	0.04253	0.0248785

## Sheet: Fig. 2g
parental off taget			parental on target			rbp2-FLAG off taget			rbp2-FLAG on taget
0	0	0	0	0	0	59.4059	59.0164	44.9153	1.90476	0.833333	5.33333

## Sheet: Fig. 3a
Off-target			pneo_203			pneo_199			pneo_950			pneo_585			pneo_612			pneo_182
1	1	1	0.060591	0.063057	0.04316	0.192513	0.0986622	0.129404	0.849673	0.85786	1.02519	0.418895	0.535117	0.514432	0.61596	0.52394	0.597811	0.050739	0.063482	0.058962

## Sheet: Fig. 3b
genome position	5'/3' genome amplification
123690	0.965042	0.778481	1.20619
195035
278241
338444
339659
343142
347009
349830
387583	0.945049	0.816672	0.981531
394682
721069	0.877741	0.797894	1.2671
891637	0.967382	0.812214	0.85206
1011161	0.987549	0.921178	0.95978
1042500
1087243
1125021
1144424	1.93656	1.60203	2.59247
1197398	3.69367	3.23274	4.70027
1267611
1359221	20.8122	30.8521	11.2178
1441214
1518858	41.2671	61.2062	30.7785
1609571
1691184	52.2327	34.7003	50.7979
1787842
1804302	0.940808	1.2178	0.903699

## Sheet: Fig. 3e
wt			Δ612-974
1381333333	2571333333	2586333333	268000000	698000000	720166667

## Sheet: Fig. 3g
Genomic position (%)	Abundance
0	5.02958
1	5.7019
2	5.90572
3	6.57365
4	6.90626
5	7.34123
6	7.09387
7	7.59495
8	7.89683
9	7.77153
10	7.52591
11	7.36769
12	7.54711
13	7.4637
14	7.68558
15	7.72641
16	7.53012
17	7.11934
18	6.44327
19	6.53379
20	7.16078
21	6.84671
22	6.67711
23	6.31113
24	6.18978
25	6.22474
26	6.17387
27	5.78754
28	5.48566
29	5.49969
30	5.55825
31	5.69388
32	5.27621
33	5.04615
34	4.80815
35	4.63853
36	4.16248
37	4.2585
38	4.37956
39	4.12447
40	3.12073
41	3.02692
42	3.06055
43	2.90477
44	3.02918
45	2.78061
46	3.10391
47	2.98916
48	3.47734
49	3.82018
50	3.62495
51	3.38979
52	3.27996
53	3.18019
54	3.41655
55	3.2753
56	3.43981
57	3.77152
58	3.7453
59	3.7453
60	3.7453
61	3.71364
62	3.62731
63	3.48115
64	3.14547
65	3.12723
66	2.72533
67	2.84436
68	2.35617
69	1.79053
70	1.79053
71	1.79053
72	2.1282
73	2.26679
74	1.97139
75	2.06859
76	2.21675
77	2.03089
78	2.06622
79	2.42203
80	2.50799
81	2.37576
82	2.40388
83	2.53028
84	2.53028
85	2.43657
86	2.57894
87	2.57605
88	2.71849
89	2.81638
90	2.81638
91	3.03051
92	2.69284
93	2.65918
94	2.52758
95	2.43038
96	2.1177
97	1.87584
98	1.87808
99	1.65906
100	1.57311

## Sheet: Fig. 3h
time (h)	wt			Δ612-974
0	0	0	0	0	0	0
1	4.52777	1.49182	7.18912	3.57039	5.52593	9.63574
2	5.78516	1.12943	3.03213	5.86691	6.505	8.48903
3	5.93894	7.76151	6.00253	4.94617	6.08912	3.83315
4	15.6757	8.81229	10.5747	5.99747	5.43953	7.54746
5	18.7086	17.106	20.7779	4.68358	4.29732	8.56951
6	23.6578	19.0377	20.974	12.3723	8.56545	13.301
7	33.2081	29.8342	22.5812	15.9043	19.7384	16.9729
8	36.9966	39.7149	40.7779	22.1283	26.1362	29.0795
9	41.4028	49.8342	52.5046	30.9727	31.0882	34.9579
10	89.0795	85.5995	76.1635	41.721	42.313	37.4695
11				42.0313	46.6952	54.1593
12				56.9729	46.9729	50.0317
13

[truncated: 18 more sheets: Fig. 3j, Fig. 3i, Fig. 3l, Fig. 4b, Fig. 4c, Fig. 4d, Fig. 4e, Fig. 4f, Fig. 4h, Fig. 5e, Fig. 5g, Fig. S1c, Fig. S1d, Fig. S1f, Fig. S1g, Fig. S1i, Fig. S3b, Fig. S4c]
